# Supplementary material for: The association of socioeconomic status and response to pediatric health behavior and lifestyle obesity treatment in Germany and Sweden: A multiyear, two-cohort observational study
Source: PLoS Med. 2026 Jul 9;23(7):e1004909. doi: 10.1371/journal.pmed.1004909 (PMC13367900; doi:10.1371/journal.pmed.1004909)
Supplement: S3 File — (ZIP) [file pmed.1004909.s004.zip]

Archive with 5 entries (4 files):
- Datasets to submit/
- Datasets to submit/data_fig1_apv_bmi.csv
- Datasets to submit/data_fig1_apv_changebmi.csv
- Datasets to submit/data_fig1_boris_bmi.csv
- Datasets to submit/data_fig1_boris_changebmi.csv
