# Supplementary material for: The association of socioeconomic status and response to pediatric health behavior and lifestyle obesity treatment in Germany and Sweden: A multiyear, two-cohort observational study
Source: PLoS Med. 2026 Jul 9;23(7):e1004909. doi: 10.1371/journal.pmed.1004909 (PMC13367900; doi:10.1371/journal.pmed.1004909)
Supplement: S3 File — (ZIP) [file pmed.1004909.s004.zip › Datasets to submit/data_fig1_apv_bmi.csv]

ses_cat	d_months_round	p	low	upp	upp1	low1	upp2	low2	upp3	low3	upp4	low4	upp5	low5
1	0	2.9372524885	2.9228896724	2.9516153046	2.9516153046	2.9228896724
1	1	2.9085720141	2.8958475796	2.9212964487	2.9212964487	2.8958475796
1	2	2.880247552	2.8686831312	2.8918119728	2.8918119728	2.8686831312
1	3	2.8526351145	2.8416555712	2.8636146577	2.8636146577	2.8416555712
1	4	2.8260907137	2.8151440916	2.8370373358	2.8370373358	2.8151440916
1	5	2.8009703619	2.7896578361	2.8122828877	2.8122828877	2.7896578361
1	6	2.7776300714	2.7657650952	2.7894950477	2.7894950477	2.7657650952
1	7	2.7564258545	2.7440156516	2.7688360573	2.7688360573	2.7440156516
1	8	2.7377137233	2.7249043672	2.7505230795	2.7505230795	2.7249043672
1	9	2.7218496903	2.7088591895	2.7348401911	2.7348401911	2.7088591895
1	10	2.7091897675	2.6962260643	2.7221534707	2.7221534707	2.6962260643
1	11	2.7000899673	2.6872343637	2.7129455709	2.7129455709	2.6872343637
1	12	2.694906302	2.6819435847	2.7078690192	2.7078690192	2.6819435847
1	13	2.6937221123	2.6799803647	2.70746386	2.70746386	2.6799803647
1	14	2.6955300538	2.6801218653	2.7109382424	2.7109382424	2.6801218653
1	15	2.6990501106	2.6814179251	2.7166822961	2.7166822961	2.6814179251
1	16	2.7030022666	2.6831871194	2.7228174139	2.7228174139	2.6831871194
1	17	2.6899671814	2.6687078014	2.7112265614	2.7112265614	2.6687078014
1	18	2.7070828128	2.6852444065	2.7289212191	2.7289212191	2.6852444065
1	19	2.7050068128	2.68385454	2.7261590857	2.7261590857	2.68385454
1	20	2.6793919031	2.6595883794	2.6991954269	2.6991954269	2.6595883794
1	21	2.6940463048	2.6745502303	2.7135423793	2.7135423793	2.6745502303
1	22	2.6658846699	2.6460356373	2.6857337025	2.6857337025	2.6460356373
1	23	2.6635606906	2.6419277881	2.6851935931	2.6851935931	2.6419277881
1	24	2.6733917882	2.6497020362	2.6970815402	2.6970815402	2.6497020362
1	25	2.6656947307	2.6406456043	2.6907438571	2.6907438571	2.6406456043
1	26	2.6625075717	2.6367713201	2.6882438233	2.6882438233	2.6367713201
1	27	2.6522302211	2.6266695464	2.6777908957	2.6777908957	2.6266695464
1	28	2.6422309433	2.6171666603	2.6672952264	2.6672952264	2.6171666603
1	29	2.6373126796	2.612851536	2.6617738232	2.6617738232	2.612851536
1	30	2.6235349817	2.5995221805	2.6475477829	2.6475477829	2.5995221805
1	31	2.6471045356	2.6225128722	2.671696199	2.671696199	2.6225128722
1	32	2.6437412271	2.617377878	2.6701045762	2.6701045762	2.617377878
1	33	2.6722118697	2.6425062557	2.7019174838	2.7019174838	2.6425062557
1	34	2.6584095943	2.6243462041	2.6924729844	2.6924729844	2.6243462041
1	35	2.6686182735	2.6290172138	2.7082193332	2.7082193332	2.6290172138
1	36	2.6676137173	2.6220556875	2.7131717471	2.7131717471	2.6220556875
2	0	2.8865341057	2.8708493525	2.9022188588			2.9022188588	2.8708493525
2	1	2.8625908129	2.8488774766	2.8763041492			2.8763041492	2.8488774766
2	2	2.8388893719	2.8266364765	2.8511422673			2.8511422673	2.8266364765
2	3	2.8156716347	2.8042331377	2.8271101318			2.8271101318	2.8042331377
2	4	2.7931794532	2.7819016267	2.8044572796			2.8044572796	2.7819016267
2	5	2.7716546791	2.7600399648	2.7832693934			2.7832693934	2.7600399648
2	6	2.7513391644	2.7391354342	2.7635428945			2.7635428945	2.7391354342
2	7	2.7324747609	2.7196610392	2.7452884826			2.7452884826	2.7196610392
2	8	2.7153033206	2.7020233671	2.7285832741			2.7285832741	2.7020233671
2	9	2.7000666953	2.686547184	2.7135862066			2.7135862066	2.686547184
2	10	2.6870067368	2.6734590638	2.7005544099			2.7005544099	2.6734590638
2	11	2.6763652971	2.6628489408	2.6898816534			2.6898816534	2.6628489408
2	12	2.668384228	2.6546141378	2.6821543183			2.6821543183	2.6546141378
2	13	2.6631339243	2.6483203965	2.677947452			2.677947452	2.6483203965
2	14	2.6599989517	2.6431655905	2.6768323129			2.6768323129	2.6431655905
2	15	2.6581924191	2.6387777353	2.6776071029			2.6776071029	2.6387777353
2	16	2.6569274352	2.6350418862	2.6788129841			2.6788129841	2.6350418862
2	17	2.6554171087	2.6318053801	2.6790288372			2.6790288372	2.6318053801
2	18	2.6367352237	2.6127035131	2.6607669343			2.6607669343	2.6127035131
2	19	2.6458074193	2.6224573195	2.6691575192			2.6691575192	2.6224573195
2	20	2.6404659497	2.618075306	2.6628565935			2.6628565935	2.618075306
2	21	2.6164723661	2.5943284146	2.6386163176			2.6386163176	2.5943284146
2	22	2.6153732282	2.5918341539	2.6389123024			2.6389123024	2.5918341539
2	23	2.6232391451	2.5973793863	2.6490989039			2.6490989039	2.5973793863
2	24	2.6010724523	2.5729142306	2.629230674			2.629230674	2.5729142306
2	25	2.616696344	2.5868362459	2.6465564421			2.6465564421	2.5868362459
2	26	2.6027427308	2.5723072854	2.6331781763			2.6331781763	2.5723072854
2	27	2.5986643822	2.5685866789	2.6287420856			2.6287420856	2.5685866789
2	28	2.6188457939	2.5894207463	2.6482708414			2.6482708414	2.5894207463
2	29	2.5905426273	2.5617932091	2.6192920455			2.6192920455	2.5617932091
2	30	2.608561616	2.5797117634	2.6374114685			2.6374114685	2.5797117634
2	31	2.6138862583	2.583343997	2.6444285195			2.6444285195	2.583343997
2	32	2.5888670838	2.5547962151	2.6229379525			2.6229379525	2.5547962151
2	33	2.6447094188	2.6051158466	2.6843029909			2.6843029909	2.6051158466
2	34	2.634725904	2.588283123	2.6811686849			2.6811686849	2.588283123
2	35	2.659308554	2.604938443	2.713678665			2.713678665	2.604938443
2	36	2.6627698052	2.5997873431	2.7257522673			2.7257522673	2.5997873431
3	0	2.8768547825	2.8613848806	2.8923246844					2.8923246844	2.8613848806
3	1	2.8513377349	2.8377878584	2.8648876113					2.8648876113	2.8377878584
3	2	2.8260718925	2.8139633058	2.8381804793					2.8381804793	2.8139633058
3	3	2.8013084608	2.7900346512	2.8125822704					2.8125822704	2.7900346512
3	4	2.777298645	2.7662391191	2.7883581708					2.7883581708	2.7662391191
3	5	2.7542936503	2.7429651239	2.7656221767					2.7656221767	2.7429651239
3	6	2.7325446821	2.7206909088	2.7443984554					2.7443984554	2.7206909088
3	7	2.7123029456	2.6998895496	2.7247163417					2.7247163417	2.6998895496
3	8	2.6938196463	2.6809765684	2.7066627241					2.7066627241	2.6809765684
3	9	2.6773459892	2.6642934728	2.6903985057					2.6903985057	2.6642934728
3	10	2.6631331799	2.6500932705	2.6761730893					2.6761730893	2.6500932705
3	11	2.6514324234	2.6385059246	2.6643589222					2.6643589222	2.6385059246
3	12	2.6424949253	2.6294813917	2.6555084589					2.6555084589	2.6294813917
3	13	2.6364374583	2.6226585253	2.6502163913					2.6502163913	2.6226585253
3	14	2.6328390662	2.6173793071	2.6482988254					2.6482988254	2.6173793071
3	15	2.6311443606	2.6134242736	2.6488644475					2.6488644475	2.6134242736
3	16	2.6307979526	2.6108537305	2.6507421746					2.6507421746	2.6108537305
3	17	2.6312444538	2.6097040482	2.6527848593					2.6527848593	2.6097040482
3	18	2.6319284755	2.6098410082	2.6540159428					2.6540159428	2.6098410082
3	19	2.632396293	2.6107810389	2.6540115471					2.6540115471	2.6107810389
3	20	2.6326008368	2.6115903197	2.6536113538					2.6536113538	2.6115903197
3	21	2.6325967011	2.6113394478	2.6538539544					2.6538539544	2.6113394478
3	22	2.6324384804	2.6096746486	2.6552023122					2.6552023122	2.6096746486
3	23	2.6321807689	2.607069153	2.6572923848					2.6572923848	2.607069153
3	24	2.631878161	2.6044600589	2.6592962631					2.6592962631	2.6044600589
3	25	2.6315760172	2.6026911185	2.6604609159					2.6604609159	2.6026911185
3	26	2.6312827631	2.6019535339	2.6606119924					2.6606119924	2.6019535339
3	27	2.6309975907	2.6020835159	2.6599116654					2.6599116654	2.6020835159
3	28	2.6307196916	2.6027249101	2.6587144731					2.6587144731	2.6027249101
3	29	2.6304482578	2.603332619	2.6575638966					2.6575638966	2.603332619
3	30	2.6203019808	2.5934377172	2.6471662444					2.6471662444	2.5934377172
3	31	2.620041053	2.5918485713	2.6482335348					2.6482335348	2.5918485713
3	32	2.626726904	2.5953049987	2.6581488093					2.6581488093	2.5953049987
3	33	2.6259124894	2.589434698	2.6623902808					2.6623902808	2.589434698
3	34	2.6291597821	2.5862400997	2.6720794645					2.6720794645	2.5862400997
3	35	2.607925373	2.5576080284	2.6582427176					2.6582427176	2.5576080284
3	36	2.6286613632	2.5700769399	2.6872457864					2.6872457864	2.5700769399
4	0	2.8624437362	2.8477380621	2.8771494104							2.8771494104	2.8477380621
4	1	2.836482031	2.8236373937	2.8493266683							2.8493266683	2.8236373937
4	2	2.8107952015	2.7993506815	2.8222397215							2.8222397215	2.7993506815
4	3	2.7856581235	2.775027941	2.796288306							2.796288306	2.775027941
4	4	2.7613456728	2.7509327171	2.7717586285							2.7717586285	2.7509327171
4	5	2.7381327251	2.7274779297	2.7487875205							2.7487875205	2.7274779297
4	6	2.7162941562	2.7051613577	2.7274269547							2.7274269547	2.7051613577
4	7	2.6961048418	2.6844685653	2.7077411183							2.7077411183	2.6844685653
4	8	2.6778396577	2.6658189382	2.6898603773							2.6898603773	2.6658189382
4	9	2.6617734797	2.6495446281	2.6740023312							2.6740023312	2.6495446281
4	10	2.6481811834	2.6358671513	2.6604952156							2.6604952156	2.6358671513
4	11	2.6373376448	2.6248552587	2.6498200308							2.6498200308	2.6248552587
4	12	2.6295177394	2.6163886281	2.6426468507							2.6426468507	2.6163886281
4	13	2.6247718946	2.610047672	2.6394961172							2.6394961172	2.610047672
4	14	2.6222527435	2.6049791593	2.6395263277							2.6395263277	2.6049791593
4	15	2.6208884708	2.6006560916	2.6411208501							2.6411208501	2.6006560916
4	16	2.6196072612	2.5966965355	2.6425179869							2.6425179869	2.5966965355
4	17	2.6173372993	2.5926308934	2.6420437051							2.6420437051	2.5926308934
4	18	2.6130067697	2.5877873565	2.638226183							2.638226183	2.5877873565
4	19	2.6058717111	2.5812869049	2.6304565173							2.6304565173	2.5812869049
4	20	2.5935618149	2.569697198	2.6174264317							2.6174264317	2.569697198
4	21	2.5857856758	2.5612780297	2.6102933219							2.6102933219	2.5612780297
4	22	2.5746253147	2.547931101	2.6013195284							2.6013195284	2.547931101
4	23	2.5639138015	2.5340235978	2.5938040052							2.5938040052	2.5340235978
4	24	2.5335616484	2.500704354	2.5664189429							2.5664189429	2.500704354
4	25	2.5443004661	2.509313617	2.5792873151							2.5792873151	2.509313617
4	26	2.5390450919	2.5032635263	2.5748266576							2.5748266576	2.5032635263
4	27	2.5176089041	2.4821823546	2.5530354536							2.5530354536	2.4821823546
4	28	2.5061799678	2.4717930531	2.5405668826							2.5405668826	2.4717930531
4	29	2.4984597313	2.4651214988	2.5317979639							2.5317979639	2.4651214988
4	30	2.510164922	2.477339063	2.542990781							2.542990781	2.477339063
4	31	2.518982042	2.4852073329	2.552756751							2.552756751	2.4852073329
4	32	2.540171689	2.5033760033	2.5769673747							2.5769673747	2.5033760033
4	33	2.541451344	2.4996252513	2.5832774366							2.5832774366	2.4996252513
4	34	2.5168568745	2.4682294223	2.5654843266							2.5654843266	2.4682294223
4	35	2.5216790858	2.4649018932	2.5784562784							2.5784562784	2.4649018932
4	36	2.5451392404	2.4793131902	2.6109652906							2.6109652906	2.4793131902
5	0	2.8433414367	2.8269020576	2.8597808158									2.8597808158	2.8269020576
5	1	2.814245309	2.7999763276	2.8285142903									2.8285142903	2.7999763276
5	2	2.7854785277	2.7728582827	2.7980987726									2.7980987726	2.7728582827
5	3	2.7573704393	2.7457251386	2.7690157399									2.7690157399	2.7457251386
5	4	2.7302503902	2.7188842169	2.7416165634									2.7416165634	2.7188842169
5	5	2.7044477268	2.692822712	2.7160727417									2.7160727417	2.692822712
5	6	2.6802917957	2.6681329641	2.6924506272									2.6924506272	2.6681329641
5	7	2.6581119432	2.6453932479	2.6708306384									2.6708306384	2.6453932479
5	8	2.6382375157	2.6251018017	2.6513732298									2.6513732298	2.6251018017
5	9	2.6209978598	2.6076520331	2.6343436865									2.6343436865	2.6076520331
5	10	2.6067223219	2.5933040106	2.6201406331									2.6201406331	2.5933040106
5	11	2.5957402483	2.5821322531	2.6093482435									2.6093482435	2.5821322531
5	12	2.5883809856	2.5739849477	2.6027770234									2.6027770234	2.5739849477
5	13	2.5846493543	2.5683146447	2.6009840639									2.6009840639	2.5683146447
5	14	2.5832520721	2.5638534723	2.6026506719									2.6026506719	2.5638534723
5	15	2.5825713306	2.5596444157	2.6054982455									2.6054982455	2.5596444157
5	16	2.5809893215	2.5548736812	2.6071049619									2.6071049619	2.5548736812
5	17	2.5768882367	2.5486213384	2.605155135									2.605155135	2.5486213384
5	18	2.5525109433	2.5236882354	2.5813336512									2.5813336512	2.5236882354
5	19	2.5552074204	2.5271030921	2.5833117487									2.5833117487	2.5271030921
5	20	2.5376909545	2.5105777426	2.5648041663									2.5648041663	2.5105777426
5	21	2.5016426193	2.4744247579	2.5288604808									2.5288604808	2.4744247579
5	22	2.4971614625	2.4679280837	2.5263948414									2.5263948414	2.4679280837
5	23	2.4775105842	2.4451421705	2.5098789978									2.5098789978	2.4451421705
5	24	2.4605103827	2.4250124073	2.4960083581									2.4960083581	2.4250124073
5	25	2.4475015898	2.4099454663	2.4850577133									2.4850577133	2.4099454663
5	26	2.4223242439	2.3840535626	2.4605949251									2.4605949251	2.3840535626
5	27	2.430097577	2.3920991079	2.4680960461									2.4680960461	2.3920991079
5	28	2.4308559232	2.3936293674	2.4680824791									2.4680824791	2.3936293674
5	29	2.431564341	2.3949268695	2.4682018124									2.4682018124	2.3949268695
5	30	2.4002089674	2.3630888209	2.4373291139									2.4373291139	2.3630888209
5	31	2.3881125619	2.3485221217	2.4277030021									2.4277030021	2.3485221217
5	32	2.4264220092	2.3819000668	2.4709439515									2.4709439515	2.3819000668
5	33	2.4399174409	2.3882153579	2.491619524									2.491619524	2.3882153579
5	34	2.4364353781	2.3757544203	2.497116336									2.497116336	2.3757544203
5	35	2.4265778736	2.3557247774	2.4974309698									2.4974309698	2.3557247774
5	36	2.4870603569	2.4050660477	2.5690546661									2.5690546661	2.4050660477
