# Supplementary material for: The association of socioeconomic status and response to pediatric health behavior and lifestyle obesity treatment in Germany and Sweden: A multiyear, two-cohort observational study
Source: PLoS Med. 2026 Jul 9;23(7):e1004909. doi: 10.1371/journal.pmed.1004909 (PMC13367900; doi:10.1371/journal.pmed.1004909)
Supplement: S3 File — (ZIP) [file pmed.1004909.s004.zip › Datasets to submit/data_fig1_apv_changebmi.csv]

ses_cat	d_months_round	p	low	upp	upp1	low1	upp2	low2	upp3	low3	upp4	low4	upp5	low5
1	0	0.0067685062	-0.001300743	0.0148377552	0.0148377552	-0.001300743
1	1	-0.019432945	-0.026581726	-0.012284163	-0.012284163	-0.026581726
1	2	-0.045354071	-0.051851139	-0.038857003	-0.038857003	-0.051851139
1	3	-0.07071455	-0.076883024	-0.064546075	-0.064546075	-0.076883024
1	4	-0.095234056	-0.101384035	-0.089084077	-0.089084077	-0.101384035
1	5	-0.118632265	-0.124987815	-0.112276716	-0.112276716	-0.124987815
1	6	-0.140628854	-0.147294779	-0.13396293	-0.13396293	-0.147294779
1	7	-0.160943499	-0.16791574	-0.153971258	-0.153971258	-0.16791574
1	8	-0.179295874	-0.186492366	-0.172099383	-0.172099383	-0.186492366
1	9	-0.195405657	-0.202703918	-0.188107395	-0.188107395	-0.202703918
1	10	-0.208992522	-0.216275728	-0.201709316	-0.201709316	-0.216275728
1	11	-0.219776146	-0.22699862	-0.212553672	-0.212553672	-0.22699862
1	12	-0.227476205	-0.234758857	-0.220193553	-0.220193553	-0.234758857
1	13	-0.231974691	-0.239695014	-0.224254368	-0.224254368	-0.239695014
1	14	-0.233802865	-0.24245942	-0.22514631	-0.22514631	-0.24245942
1	15	-0.233654302	-0.243560333	-0.223748272	-0.223748272	-0.243560333
1	16	-0.232222581	-0.243355033	-0.221090129	-0.221090129	-0.243355033
1	17	-0.234832745	-0.246776588	-0.222888901	-0.222888901	-0.246776588
1	18	-0.228283969	-0.240553118	-0.216014819	-0.216014819	-0.240553118
1	19	-0.22703858	-0.238922249	-0.215154911	-0.215154911	-0.238922249
1	20	-0.237322181	-0.248448102	-0.226196259	-0.226196259	-0.248448102
1	21	-0.226699193	-0.237652385	-0.215746001	-0.215746001	-0.237652385
1	22	-0.238276282	-0.249427771	-0.227124793	-0.227124793	-0.249427771
1	23	-0.233457588	-0.245611282	-0.221303893	-0.221303893	-0.245611282
1	24	-0.230663625	-0.243972889	-0.217354361	-0.217354361	-0.243972889
1	25	-0.238119934	-0.252192915	-0.224046953	-0.224046953	-0.252192915
1	26	-0.240796317	-0.255255335	-0.226337298	-0.226337298	-0.255255335
1	27	-0.254710672	-0.269071048	-0.240350295	-0.240350295	-0.269071048
1	28	-0.252814283	-0.266895779	-0.238732787	-0.238732787	-0.266895779
1	29	-0.250244095	-0.263986738	-0.236501452	-0.236501452	-0.263986738
1	30	-0.256421421	-0.269912179	-0.242930664	-0.242930664	-0.269912179
1	31	-0.264509611	-0.278325583	-0.25069364	-0.25069364	-0.278325583
1	32	-0.273412422	-0.288223753	-0.258601091	-0.258601091	-0.288223753
1	33	-0.26766193	-0.284350997	-0.250972864	-0.250972864	-0.284350997
1	34	-0.277838387	-0.296975718	-0.258701055	-0.258701055	-0.296975718
1	35	-0.267462207	-0.289710686	-0.245213729	-0.245213729	-0.289710686
1	36	-0.287147723	-0.312742918	-0.261552528	-0.261552528	-0.312742918
2	0	0.0019905216	-0.006821412	0.010802455			0.010802455	-0.006821412
2	1	-0.019497993	-0.027202354	-0.011793632			-0.011793632	-0.027202354
2	2	-0.040808402	-0.047692266	-0.033924539			-0.033924539	-0.047692266
2	3	-0.061762601	-0.068188922	-0.055336279			-0.055336279	-0.068188922
2	4	-0.082182482	-0.088518537	-0.075846428			-0.075846428	-0.088518537
2	5	-0.101889943	-0.108415266	-0.095364619			-0.095364619	-0.108415266
2	6	-0.120706875	-0.127563117	-0.113850634			-0.113850634	-0.127563117
2	7	-0.138455176	-0.14565412	-0.131256232			-0.131256232	-0.14565412
2	8	-0.154956738	-0.162417618	-0.147495857			-0.147495857	-0.162417618
2	9	-0.170033456	-0.177628923	-0.162437989			-0.162437989	-0.177628923
2	10	-0.183507225	-0.191118514	-0.175895936			-0.175895936	-0.191118514
2	11	-0.19519994	-0.202793635	-0.187606245			-0.187606245	-0.202793635
2	12	-0.204933495	-0.212669741	-0.197197248			-0.197197248	-0.212669741
2	13	-0.212634767	-0.220957233	-0.204312302			-0.204312302	-0.220957233
2	14	-0.218650568	-0.228107807	-0.209193329			-0.209193329	-0.228107807
2	15	-0.223432689	-0.234340154	-0.212525224			-0.212525224	-0.234340154
2	16	-0.227432925	-0.23972856	-0.21513729			-0.21513729	-0.23972856
2	17	-0.231103068	-0.244368497	-0.21783764			-0.21783764	-0.244368497
2	18	-0.23952638	-0.253027761	-0.226024999			-0.226024999	-0.253027761
2	19	-0.244330212	-0.257448654	-0.23121177			-0.23121177	-0.257448654
2	20	-0.248956066	-0.261535471	-0.236376661			-0.236376661	-0.261535471
2	21	-0.259360499	-0.271801308	-0.246919689			-0.246919689	-0.271801308
2	22	-0.257954433	-0.271179043	-0.244729822			-0.244729822	-0.271179043
2	23	-0.263014988	-0.277543394	-0.248486581			-0.248486581	-0.277543394
2	24	-0.272695199	-0.288514917	-0.256875481			-0.256875481	-0.288514917
2	25	-0.270544448	-0.287320306	-0.25376859			-0.25376859	-0.287320306
2	26	-0.2728637	-0.289962797	-0.255764603			-0.255764603	-0.289962797
2	27	-0.281350264	-0.298248376	-0.264452152			-0.264452152	-0.298248376
2	28	-0.277577369	-0.294108809	-0.261045929			-0.261045929	-0.294108809
2	29	-0.274256793	-0.290408654	-0.258104931			-0.258104931	-0.290408654
2	30	-0.285625539	-0.301833826	-0.269417252			-0.269417252	-0.301833826
2	31	-0.286329677	-0.303488785	-0.26917057			-0.26917057	-0.303488785
2	32	-0.287475726	-0.306617259	-0.268334193			-0.268334193	-0.306617259
2	33	-0.281368418	-0.30361269	-0.259124146			-0.259124146	-0.30361269
2	34	-0.277298576	-0.303390838	-0.251206314			-0.251206314	-0.303390838
2	35	-0.281370836	-0.311916793	-0.25082488			-0.25082488	-0.311916793
2	36	-0.284836332	-0.320220839	-0.249451825			-0.249451825	-0.320220839
3	0	0.0008842013	-0.007807025	0.0095754279					0.0095754279	-0.007807025
3	1	-0.021322434	-0.028934961	-0.013709907					-0.013709907	-0.028934961
3	2	-0.043309554	-0.050112343	-0.036506766					-0.036506766	-0.050112343
3	3	-0.064857646	-0.071191444	-0.058523848					-0.058523848	-0.071191444
3	4	-0.085747194	-0.091960604	-0.079533784					-0.079533784	-0.091960604
3	5	-0.105758684	-0.112123223	-0.099394146					-0.099394146	-0.112123223
3	6	-0.124672602	-0.131332233	-0.118012972					-0.118012972	-0.131332233
3	7	-0.142269433	-0.149243468	-0.135295398					-0.135295398	-0.149243468
3	8	-0.158329662	-0.165545099	-0.151114226					-0.151114226	-0.165545099
3	9	-0.172633776	-0.179966879	-0.165300673					-0.165300673	-0.179966879
3	10	-0.184962259	-0.192288279	-0.177636239					-0.177636239	-0.192288279
3	11	-0.195095597	-0.202357901	-0.187833293					-0.187833293	-0.202357901
3	12	-0.202814276	-0.210125477	-0.195503074					-0.195503074	-0.210125477
3	13	-0.208027178	-0.215768393	-0.200285964					-0.200285964	-0.215768393
3	14	-0.211156779	-0.219842308	-0.202471251					-0.202471251	-0.219842308
3	15	-0.212753951	-0.222709366	-0.202798536					-0.202798536	-0.222709366
3	16	-0.213369565	-0.224574533	-0.202164598					-0.202164598	-0.224574533
3	17	-0.213554495	-0.225656223	-0.201452767					-0.201452767	-0.225656223
3	18	-0.213859612	-0.226268688	-0.201450536					-0.201450536	-0.226268688
3	19	-0.214708199	-0.226851978	-0.20256442					-0.20256442	-0.226851978
3	20	-0.216013177	-0.227817206	-0.204209148					-0.204209148	-0.227817206
3	21	-0.217559878	-0.229502527	-0.205617229					-0.205617229	-0.229502527
3	22	-0.219133634	-0.231922702	-0.206344567					-0.206344567	-0.231922702
3	23	-0.220519777	-0.234627865	-0.206411688					-0.206411688	-0.234627865
3	24	-0.221503638	-0.236907545	-0.20609973					-0.20609973	-0.236907545
3	25	-0.221914896	-0.238142872	-0.205686919					-0.205686919	-0.238142872
3	26	-0.221760616	-0.238238224	-0.205283008					-0.205283008	-0.238238224
3	27	-0.221092211	-0.237336579	-0.204847844					-0.204847844	-0.237336579
3	28	-0.219961094	-0.235688989	-0.204233199					-0.204233199	-0.235688989
3	29	-0.218418677	-0.233652656	-0.203184698					-0.203184698	-0.233652656
3	30	-0.224368215	-0.239460968	-0.209275463					-0.209275463	-0.239460968
3	31	-0.222157436	-0.237996402	-0.20631847					-0.20631847	-0.237996402
3	32	-0.217016965	-0.23467027	-0.19936366					-0.19936366	-0.23467027
3	33	-0.211941085	-0.232434864	-0.191447306					-0.191447306	-0.232434864
3	34	-0.20633653	-0.230449462	-0.182223599					-0.182223599	-0.230449462
3	35	-0.214197725	-0.242466776	-0.185928674					-0.185928674	-0.242466776
3	36	-0.200424009	-0.233337631	-0.167510387					-0.167510387	-0.233337631
4	0	-0.008194432	-0.016456304	0.0000674397							0.0000674397	-0.016456304
4	1	-0.035307663	-0.042523976	-0.02809135							-0.02809135	-0.042523976
4	2	-0.06210266	-0.068532366	-0.055672954							-0.055672954	-0.068532366
4	3	-0.08826119	-0.094233389	-0.082288992							-0.082288992	-0.094233389
4	4	-0.113465021	-0.119315178	-0.107614864							-0.107614864	-0.119315178
4	5	-0.137395919	-0.143381945	-0.131409892							-0.131409892	-0.143381945
4	6	-0.15973565	-0.165990225	-0.153481074							-0.153481074	-0.165990225
4	7	-0.180165981	-0.186703418	-0.173628543							-0.173628543	-0.186703418
4	8	-0.198368679	-0.205122102	-0.191615255							-0.191615255	-0.205122102
4	9	-0.214025511	-0.220895866	-0.207155155							-0.207155155	-0.220895866
4	10	-0.226818243	-0.233736454	-0.219900032							-0.219900032	-0.233736454
4	11	-0.236428642	-0.243441436	-0.229415847							-0.229415847	-0.243441436
4	12	-0.242538474	-0.249914609	-0.23516234							-0.23516234	-0.249914609
4	13	-0.245094304	-0.253366597	-0.236822012							-0.236822012	-0.253366597
4	14	-0.245101881	-0.254806444	-0.235397318							-0.235397318	-0.254806444
4	15	-0.243831752	-0.255198611	-0.232464893							-0.232464893	-0.255198611
4	16	-0.242554463	-0.255426057	-0.229682868							-0.229682868	-0.255426057
4	17	-0.242540561	-0.256420996	-0.228660125							-0.228660125	-0.256420996
4	18	-0.245060593	-0.259229243	-0.230891942							-0.230891942	-0.259229243
4	19	-0.251010621	-0.26482274	-0.237198503							-0.237198503	-0.26482274
4	20	-0.26496799	-0.278375496	-0.251560485							-0.251560485	-0.278375496
4	21	-0.270418705	-0.284187474	-0.256649936							-0.256649936	-0.284187474
4	22	-0.281924052	-0.296921268	-0.266926836							-0.266926836	-0.296921268
4	23	-0.293328464	-0.310121236	-0.276535692							-0.276535692	-0.310121236
4	24	-0.314447336	-0.332907065	-0.295987608							-0.295987608	-0.332907065
4	25	-0.31729953	-0.336955675	-0.297643385							-0.297643385	-0.336955675
4	26	-0.323881754	-0.343984383	-0.303779125							-0.303779125	-0.343984383
4	27	-0.334365144	-0.354268319	-0.314461968							-0.314461968	-0.354268319
4	28	-0.341288969	-0.360608062	-0.321969876							-0.321969876	-0.360608062
4	29	-0.336694679	-0.355424606	-0.317964752							-0.317964752	-0.355424606
4	30	-0.345013845	-0.363455913	-0.326571777							-0.326571777	-0.363455913
4	31	-0.340157612	-0.359132758	-0.321182466							-0.321182466	-0.359132758
4	32	-0.333426141	-0.354098517	-0.312753764							-0.312753764	-0.354098517
4	33	-0.328100055	-0.351598592	-0.304601519							-0.304601519	-0.351598592
4	34	-0.324578119	-0.351897762	-0.297258475							-0.297258475	-0.351897762
4	35	-0.321918951	-0.353817243	-0.290020659							-0.290020659	-0.353817243
4	36	-0.323268543	-0.360250621	-0.286286465							-0.286286465	-0.360250621
5	0	-0.012657864	-0.021893758	-0.003421971									-0.003421971	-0.021893758
5	1	-0.040754346	-0.048770877	-0.032737815									-0.032737815	-0.048770877
5	2	-0.068518366	-0.075608612	-0.06142812									-0.06142812	-0.075608612
5	3	-0.095617463	-0.102159971	-0.089074956									-0.089074956	-0.102159971
5	4	-0.121719176	-0.128104865	-0.115333487									-0.115333487	-0.128104865
5	5	-0.146491043	-0.153022153	-0.139959932									-0.139959932	-0.153022153
5	6	-0.169600602	-0.176431619	-0.162769586									-0.162769586	-0.176431619
5	7	-0.190715393	-0.19786095	-0.183569837									-0.183569837	-0.19786095
5	8	-0.209502954	-0.216882798	-0.20212311									-0.20212311	-0.216882798
5	9	-0.225630823	-0.233128712	-0.218132934									-0.218132934	-0.233128712
5	10	-0.238766539	-0.24630515	-0.231227927									-0.231227927	-0.24630515
5	11	-0.24857764	-0.256222819	-0.240932461									-0.240932461	-0.256222819
5	12	-0.254731665	-0.262819578	-0.246643751									-0.246643751	-0.262819578
5	13	-0.25721489	-0.266391979	-0.248037801									-0.248037801	-0.266391979
5	14	-0.257288542	-0.268186971	-0.246390113									-0.246390113	-0.268186971
5	15	-0.256532586	-0.269413276	-0.243651896									-0.243651896	-0.269413276
5	16	-0.256526987	-0.271199152	-0.241854822									-0.241854822	-0.271199152
5	17	-0.258851709	-0.274732483	-0.242970935									-0.242970935	-0.274732483
5	18	-0.269718184	-0.28591122	-0.253525147									-0.253525147	-0.28591122
5	19	-0.276288368	-0.292077808	-0.260498929									-0.260498929	-0.292077808
5	20	-0.291418595	-0.306651211	-0.27618598									-0.27618598	-0.306651211
5	21	-0.313547189	-0.328838599	-0.29825578									-0.29825578	-0.328838599
5	22	-0.327218073	-0.343641831	-0.310794315									-0.310794315	-0.343641831
5	23	-0.344763973	-0.362949041	-0.326578905									-0.326578905	-0.362949041
5	24	-0.359991746	-0.37993505	-0.340048443									-0.340048443	-0.37993505
5	25	-0.371653883	-0.392753485	-0.350554281									-0.350554281	-0.392753485
5	26	-0.384391002	-0.405892053	-0.36288995									-0.36288995	-0.405892053
5	27	-0.389811231	-0.41115935	-0.368463112									-0.368463112	-0.41115935
5	28	-0.386594649	-0.407509095	-0.365680203									-0.365680203	-0.407509095
5	29	-0.385970746	-0.406554236	-0.365387256									-0.365387256	-0.406554236
5	30	-0.383535195	-0.404389859	-0.362680531									-0.362680531	-0.404389859
5	31	-0.389760619	-0.412003132	-0.367518107									-0.367518107	-0.412003132
5	32	-0.382604746	-0.407617851	-0.35759164									-0.35759164	-0.407617851
5	33	-0.36870759	-0.397754608	-0.339660572									-0.339660572	-0.397754608
5	34	-0.345178759	-0.379270246	-0.311087272									-0.311087272	-0.379270246
5	35	-0.333994877	-0.373801226	-0.294188528									-0.294188528	-0.373801226
5	36	-0.336339067	-0.382404719	-0.290273414									-0.290273414	-0.382404719
