# Supplementary material for: The association of socioeconomic status and response to pediatric health behavior and lifestyle obesity treatment in Germany and Sweden: A multiyear, two-cohort observational study
Source: PLoS Med. 2026 Jul 9;23(7):e1004909. doi: 10.1371/journal.pmed.1004909 (PMC13367900; doi:10.1371/journal.pmed.1004909)
Supplement: S3 File — (ZIP) [file pmed.1004909.s004.zip › Datasets to submit/data_fig1_boris_bmi.csv]

ses_cat	d_months_round	p	low	upp	upp1	low1	upp2	low2	upp3	low3	upp4	low4	upp5	low5
1	0	2.9733291411	2.9599779621	2.98668032	2.98668032	2.9599779621
1	1	2.9569992744	2.9448612915	2.9691372574	2.9691372574	2.9448612915
1	2	2.9408655237	2.9293827199	2.9523483276	2.9523483276	2.9293827199
1	3	2.9251240049	2.9137090218	2.936538988	2.936538988	2.9137090218
1	4	2.9099708338	2.8981432204	2.9217984472	2.9217984472	2.8981432204
1	5	2.8956021264	2.8830778879	2.9081263649	2.9081263649	2.8830778879
1	6	2.8822139986	2.8689172525	2.8955107447	2.8955107447	2.8689172525
1	7	2.8700025663	2.8560314577	2.883973675	2.883973675	2.8560314577
1	8	2.8591639455	2.8447451233	2.8735827677	2.8735827677	2.8447451233
1	9	2.849894252	2.8353369582	2.8644515458	2.8644515458	2.8353369582
1	10	2.8423896018	2.8280337738	2.8567454298	2.8567454298	2.8280337738
1	11	2.8368461108	2.8229876766	2.8507045451	2.8507045451	2.8229876766
1	12	2.833459895	2.8202234794	2.8466963106	2.8466963106	2.8202234794
1	13	2.8322847553	2.8194074644	2.8451620463	2.8451620463	2.8194074644
1	14	2.8328052336	2.819561723	2.8460487442	2.8460487442	2.819561723
1	15	2.8343635566	2.8199865848	2.8487405283	2.8487405283	2.8199865848
1	16	2.8363019511	2.8204452052	2.852158697	2.852158697	2.8204452052
1	17	2.8379626441	2.8208617594	2.8550635288	2.8550635288	2.8208617594
1	18	2.8386878623	2.8210916617	2.8562840629	2.8562840629	2.8210916617
1	19	2.8379790518	2.8208628275	2.8550952762	2.8550952762	2.8208628275
1	20	2.8359745352	2.8198959806	2.8520530899	2.8520530899	2.8198959806
1	21	2.8329718544	2.8178441102	2.8480995985	2.8480995985	2.8178441102
1	22	2.829268551	2.8144496166	2.8440874854	2.8440874854	2.8144496166
1	23	2.8251621669	2.8098596051	2.8404647288	2.8404647288	2.8098596051
1	24	2.820950244	2.804737821	2.837162667	2.837162667	2.804737821
1	25	2.8168780669	2.7998991977	2.8338569362	2.8338569362	2.7998991977
1	26	2.8129818926	2.7956592187	2.8303045664	2.8303045664	2.7956592187
1	27	2.8092457206	2.7920298402	2.826461601	2.826461601	2.7920298402
1	28	2.8056535508	2.7888862571	2.8224208445	2.8224208445	2.7888862571
1	29	2.802189383	2.7859949964	2.8183837696	2.8183837696	2.7859949964
1	30	2.7988372169	2.7830248269	2.8146496068	2.8146496068	2.7830248269
1	31	2.7955810522	2.7795879633	2.8115741411	2.8115741411	2.7795879633
1	32	2.7924048887	2.7753618823	2.8094478952	2.8094478952	2.7753618823
1	33	2.7892927262	2.7702137941	2.8083716584	2.8083716584	2.7702137941
1	34	2.7862285645	2.7642288357	2.8082282933	2.8082282933	2.7642288357
1	35	2.7831964032	2.757597446	2.8087953604	2.8087953604	2.757597446
1	36	2.7801802422	2.7505203194	2.809840165	2.809840165	2.7505203194
2	0	2.8705316015	2.8573826346	2.8836805685			2.8836805685	2.8573826346
2	1	2.8553986332	2.8434193628	2.8673779037			2.8673779037	2.8434193628
2	2	2.8404396752	2.8291060774	2.851773273			2.851773273	2.8291060774
2	3	2.8258287378	2.8145878843	2.8370695913			2.8370695913	2.8145878843
2	4	2.8117398313	2.8001353077	2.8233443548			2.8233443548	2.8001353077
2	5	2.7983469659	2.7861039794	2.8105899524			2.8105899524	2.7861039794
2	6	2.785824152	2.7728635247	2.7987847794			2.7987847794	2.7728635247
2	7	2.7743454	2.7607535912	2.7879372087			2.7879372087	2.7607535912
2	8	2.7640847199	2.7500713859	2.7780980539			2.7780980539	2.7500713859
2	9	2.7552161223	2.7410701682	2.7693620763			2.7693620763	2.7410701682
2	10	2.7479136172	2.7339529474	2.7618742871			2.7618742871	2.7339529474
2	11	2.7423512152	2.728850548	2.7558518824			2.7558518824	2.728850548
2	12	2.7387029264	2.7257720963	2.7516337565			2.7516337565	2.7257720963
2	13	2.737019353	2.7244004051	2.7496383009			2.7496383009	2.7244004051
2	14	2.736857465	2.7238616106	2.7498533194			2.7498533194	2.7238616106
2	15	2.7376508242	2.7235578918	2.7517437565			2.7517437565	2.7235578918
2	16	2.7388329922	2.7233237289	2.7543422555			2.7543422555	2.7233237289
2	17	2.7398375309	2.7231442889	2.7565307729			2.7565307729	2.7231442889
2	18	2.7400980022	2.7229400258	2.7572559785			2.7572559785	2.7229400258
2	19	2.739190945	2.7224985472	2.7558833428			2.7558833428	2.7224985472
2	20	2.7372648079	2.7215604043	2.7529692114			2.7529692114	2.7215604043
2	21	2.7346110165	2.7197942979	2.7494277352			2.7494277352	2.7197942979
2	22	2.7315209967	2.7169641511	2.7460778423			2.7460778423	2.7169641511
2	23	2.7282861741	2.7132306574	2.7433416907			2.7433416907	2.7132306574
2	24	2.7251979744	2.7092467461	2.7411492028			2.7411492028	2.7092467461
2	25	2.7224931686	2.7057974671	2.7391888701			2.7391888701	2.7057974671
2	26	2.7201899074	2.7031640796	2.7372157352			2.7372157352	2.7031640796
2	27	2.7182516868	2.7013314602	2.7351719134			2.7351719134	2.7013314602
2	28	2.7166420028	2.7001507293	2.7331332762			2.7331332762	2.7001507293
2	29	2.7153243512	2.6993683051	2.7312803973			2.7312803973	2.6993683051
2	30	2.7142622281	2.6986352081	2.7298892481			2.7298892481	2.6986352081
2	31	2.7134191293	2.6975539374	2.7292843212			2.7292843212	2.6975539374
2	32	2.7127585508	2.695797645	2.7297194567			2.7297194567	2.695797645
2	33	2.7122439886	2.6932275429	2.7312604343			2.7312604343	2.6932275429
2	34	2.7118389386	2.6899133869	2.7337644902			2.7337644902	2.6899133869
2	35	2.7115068967	2.6860149143	2.736998879			2.736998879	2.6860149143
2	36	2.7112113588	2.6817114742	2.7407112434			2.7407112434	2.6817114742
3	0	2.8031932632	2.778880184	2.8275063425					2.8275063425	2.778880184
3	1	2.7838212156	2.7625089412	2.8051334901					2.8051334901	2.7625089412
3	2	2.764705489	2.7451424725	2.7842685055					2.7842685055	2.7451424725
3	3	2.7461024041	2.7268575038	2.7653473045					2.7653473045	2.7268575038
3	4	2.728268282	2.7081277409	2.7484088231					2.7484088231	2.7081277409
3	5	2.7114594436	2.6897148113	2.7332040759					2.7332040759	2.6897148113
3	6	2.6959322098	2.6724030477	2.7194613718					2.7194613718	2.6724030477
3	7	2.6819429014	2.656860902	2.7070249009					2.7070249009	2.656860902
3	8	2.6697478395	2.6436290096	2.6958666694					2.6958666694	2.6436290096
3	9	2.6596033449	2.6331367827	2.6860699071					2.6860699071	2.6331367827
3	10	2.6517657385	2.6256972921	2.677834185					2.677834185	2.6256972921
3	11	2.6464913413	2.6214552017	2.671527481					2.671527481	2.6214552017
3	12	2.6440364742	2.6202555163	2.6678174321					2.6678174321	2.6202555163
3	13	2.6444579966	2.6212302466	2.6676857467					2.6676857467	2.6212302466
3	14	2.6470149223	2.6226050851	2.6714247595					2.6714247595	2.6226050851
3	15	2.6507668035	2.6234969359	2.6780366711					2.6780366711	2.6234969359
3	16	2.6547731924	2.6240374443	2.6855089405					2.6855089405	2.6240374443
3	17	2.6580936413	2.6245712192	2.6916160633					2.6916160633	2.6245712192
3	18	2.6560115213	2.6214697055	2.6905533371					2.6905533371	2.6214697055
3	19	2.6554000225	2.621951035	2.68884901					2.68884901	2.621951035
3	20	2.6566250749	2.6253627443	2.6878874056					2.6878874056	2.6253627443
3	21	2.652761522	2.6233375237	2.6821855203					2.6821855203	2.6233375237
3	22	2.6567039232	2.6275542773	2.685853569					2.685853569	2.6275542773
3	23	2.6436059661	2.6128145608	2.6743973715					2.6743973715	2.6128145608
3	24	2.6395683744	2.6064141047	2.6727226441					2.6727226441	2.6064141047
3	25	2.6366060301	2.6016439052	2.671568155					2.671568155	2.6016439052
3	26	2.6347403842	2.5990827905	2.670397978					2.670397978	2.5990827905
3	27	2.6423629096	2.6071588681	2.6775669512					2.6775669512	2.6071588681
3	28	2.6301242074	2.5960899704	2.6641584444					2.6641584444	2.5960899704
3	29	2.634726639	2.6020401825	2.6674130955					2.6674130955	2.6020401825
3	30	2.6362507884	2.6043033844	2.6681981925					2.6681981925	2.6043033844
3	31	2.6383731371	2.6055669625	2.6711793116					2.6711793116	2.6055669625
3	32	2.640993985	2.6050475147	2.6769404553					2.6769404553	2.6050475147
3	33	2.6744209614	2.6330520264	2.7157898964					2.7157898964	2.6330520264
3	34	2.6473323793	2.5984083202	2.6962564384					2.6962564384	2.5984083202
3	35	2.650850526	2.5930385056	2.7086625464					2.7086625464	2.5930385056
3	36	2.6596548632	2.5920909262	2.7272188002					2.7272188002	2.5920909262
4	0	2.7546506531	2.7346850059	2.7746163003							2.7746163003	2.7346850059
4	1	2.7371220752	2.71950951	2.7547346404							2.7547346404	2.71950951
4	2	2.7197942096	2.7035953674	2.7359930517							2.7359930517	2.7035953674
4	3	2.7028677684	2.6870103862	2.7187251506							2.7187251506	2.6870103862
4	4	2.686543464	2.6701021036	2.7029848243							2.7029848243	2.6701021036
4	5	2.6710220085	2.6534338451	2.6886101719							2.6886101719	2.6534338451
4	6	2.6565041143	2.6376025179	2.6754057107							2.6754057107	2.6376025179
4	7	2.6431904935	2.6231293527	2.6632516343							2.6632516343	2.6231293527
4	8	2.6312818585	2.6104413508	2.6521223662							2.6521223662	2.6104413508
4	9	2.6209789214	2.5998791642	2.6420786785							2.6420786785	2.5998791642
4	10	2.6124823945	2.5916918565	2.6332729325							2.6332729325	2.5916918565
4	11	2.60599299	2.5859972568	2.6259887232							2.6259887232	2.5859972568
4	12	2.6017114203	2.5826831861	2.6207396544							2.6207396544	2.5826831861
4	13	2.5996857549	2.5810941759	2.6182773339							2.6182773339	2.5810941759
4	14	2.5993534936	2.5798783427	2.6188286445							2.6188286445	2.5798783427
4	15	2.5999994935	2.5783525908	2.6216463962							2.6216463962	2.5783525908
4	16	2.6009086116	2.5766130805	2.6252041427							2.6252041427	2.5766130805
4	17	2.6013657051	2.5749324342	2.6277989761							2.6277989761	2.5749324342
4	18	2.6006556311	2.5734061622	2.6279051001							2.6279051001	2.5734061622
4	19	2.6174011069	2.5909957177	2.6438064962							2.6438064962	2.5909957177
4	20	2.5943614603	2.5694951097	2.619227811							2.619227811	2.5694951097
4	21	2.5893931482	2.5657087059	2.6130775904							2.6130775904	2.5657087059
4	22	2.5837452123	2.5599209449	2.6075694796							2.6075694796	2.5599209449
4	23	2.5863097207	2.5610505425	2.6115688989							2.6115688989	2.5610505425
4	24	2.5720140513	2.5446619661	2.5993661364							2.5993661364	2.5446619661
4	25	2.5666585366	2.5377968585	2.5955202148							2.5955202148	2.5377968585
4	26	2.5617824962	2.5323341176	2.5912308749							2.5912308749	2.5323341176
4	27	2.5573423416	2.5282029206	2.5864817625							2.5864817625	2.5282029206
4	28	2.553294484	2.525100692	2.581488276							2.581488276	2.525100692
4	29	2.566508575	2.5395467243	2.5934704257							2.5934704257	2.5395467243
4	30	2.5462013061	2.5197740888	2.5726285234							2.5726285234	2.5197740888
4	31	2.5515599812	2.5246166363	2.578503326							2.578503326	2.5246166363
4	32	2.5401542539	2.5107743267	2.5695341811							2.5695341811	2.5107743267
4	33	2.5374140535	2.5037767544	2.5710513526							2.5710513526	2.5037767544
4	34	2.5416891189	2.5022242077	2.58115403							2.58115403	2.5022242077
4	35	2.5322823612	2.4857739943	2.5787907282							2.5787907282	2.4857739943
4	36	2.5260275111	2.471769865	2.5802851573							2.5802851573	2.471769865
5	0	2.6740479414	2.6421206995	2.7059751834									2.7059751834	2.6421206995
5	1	2.6550649076	2.6272462009	2.6828836143									2.6828836143	2.6272462009
5	2	2.6554306331	2.6300907836	2.6807704825									2.6807704825	2.6300907836
5	3	2.5995323465	2.5746433518	2.6244213413									2.6244213413	2.5746433518
5	4	2.6192367148	2.5931949118	2.6452785178									2.6452785178	2.5931949118
5	5	2.5915620547	2.5633797643	2.619744345									2.619744345	2.5633797643
5	6	2.5670414305	2.536421523	2.5976613381									2.5976613381	2.536421523
5	7	2.5713452657	2.5387059077	2.6039846237									2.6039846237	2.5387059077
5	8	2.5387237318	2.5046970407	2.5727504228									2.5727504228	2.5046970407
5	9	2.5412008969	2.5068207618	2.5755810319									2.5755810319	2.5068207618
5	10	2.5167070086	2.4828824099	2.5505316073									2.5505316073	2.4828824099
5	11	2.5154382767	2.4831086099	2.5477679434									2.5477679434	2.4831086099
5	12	2.5110576776	2.4804877167	2.5416276384									2.5416276384	2.4804877167
5	13	2.5073425072	2.4774761111	2.5372089034									2.5372089034	2.4774761111
5	14	2.4971513484	2.4654667568	2.52883594									2.52883594	2.4654667568
5	15	2.4971188646	2.4613663442	2.5328713849									2.5328713849	2.4613663442
5	16	2.4946300203	2.4540877488	2.5351722917									2.5351722917	2.4540877488
5	17	2.5006656771	2.4562746977	2.5450566565									2.5450566565	2.4562746977
5	18	2.5035496101	2.4577389433	2.5493602768									2.5493602768	2.4577389433
5	19	2.5258752503	2.481521143	2.5702293576									2.5702293576	2.481521143
5	20	2.5183959177	2.4767918218	2.5600000136									2.5600000136	2.4767918218
5	21	2.5551075422	2.5155035672	2.5947115172									2.5947115172	2.5155035672
5	22	2.5091265135	2.4687425914	2.5495104356									2.5495104356	2.4687425914
5	23	2.5168020299	2.4734266353	2.5601774246									2.5601774246	2.4734266353
5	24	2.5064722564	2.4594111205	2.5535333923									2.5535333923	2.4594111205
5	25	2.5057166745	2.4560344908	2.5553988582									2.5553988582	2.4560344908
5	26	2.4902400409	2.4396724655	2.5408076162									2.5408076162	2.4396724655
5	27	2.5114854019	2.4615512707	2.5614195332									2.5614195332	2.4615512707
5	28	2.5265354122	2.4782315198	2.5748393047									2.5748393047	2.4782315198
5	29	2.5067923339	2.4600733911	2.5535112766									2.5535112766	2.4600733911
5	30	2.5357204558	2.4890257056	2.5824152059									2.5824152059	2.4890257056
5	31	2.5193407661	2.4697806066	2.5689009257									2.5689009257	2.4697806066
5	32	2.5095147864	2.4535029897	2.565526583									2.565526583	2.4535029897
5	33	2.4926333753	2.4268058503	2.5584609003									2.5584609003	2.4268058503
5	34	2.4670353542	2.3888409288	2.5452297797									2.5452297797	2.3888409288
5	35	2.4761074667	2.3835761455	2.5686387878									2.5686387878	2.3835761455
5	36	2.4393495753	2.3313174127	2.5473817379									2.5473817379	2.3313174127
