# Supplementary material for: The association of socioeconomic status and response to pediatric health behavior and lifestyle obesity treatment in Germany and Sweden: A multiyear, two-cohort observational study
Source: PLoS Med. 2026 Jul 9;23(7):e1004909. doi: 10.1371/journal.pmed.1004909 (PMC13367900; doi:10.1371/journal.pmed.1004909)
Supplement: S3 File — (ZIP) [file pmed.1004909.s004.zip › Datasets to submit/data_fig1_boris_changebmi.csv]

ses_cat	d_months_round	p	low	upp	upp1	low1	upp2	low2	upp3	low3	upp4	low4	upp5	low5
1	0	0.0028760609	-0.006230429	0.0119825505	0.0119825505	-0.006230429
1	1	-0.01434264	-0.022731048	-0.005954232	-0.005954232	-0.022731048
1	2	-0.029159921	-0.037128272	-0.02119157	-0.02119157	-0.037128272
1	3	-0.048112195	-0.056049153	-0.040175237	-0.040175237	-0.056049153
1	4	-0.063161443	-0.071323594	-0.054999293	-0.054999293	-0.071323594
1	5	-0.077320801	-0.085894241	-0.068747361	-0.068747361	-0.085894241
1	6	-0.088666572	-0.09770137	-0.079631774	-0.079631774	-0.09770137
1	7	-0.101624246	-0.111061652	-0.092186839	-0.092186839	-0.111061652
1	8	-0.115910462	-0.125662555	-0.106158369	-0.106158369	-0.125662555
1	9	-0.122939897	-0.132783792	-0.113096001	-0.113096001	-0.132783792
1	10	-0.134477343	-0.14423647	-0.124718216	-0.124718216	-0.14423647
1	11	-0.13982564	-0.14930048	-0.130350801	-0.130350801	-0.14930048
1	12	-0.144882302	-0.153994362	-0.135770243	-0.135770243	-0.153994362
1	13	-0.148950752	-0.157843318	-0.140058185	-0.140058185	-0.157843318
1	14	-0.148174227	-0.157226071	-0.139122383	-0.139122383	-0.157226071
1	15	-0.151073685	-0.160750881	-0.14139649	-0.14139649	-0.160750881
1	16	-0.149348448	-0.159927438	-0.138769459	-0.138769459	-0.159927438
1	17	-0.152383384	-0.163768752	-0.140998016	-0.140998016	-0.163768752
1	18	-0.155263652	-0.167051576	-0.143475728	-0.143475728	-0.167051576
1	19	-0.158279503	-0.169898155	-0.14666085	-0.14666085	-0.169898155
1	20	-0.169974902	-0.181012959	-0.158936846	-0.158936846	-0.181012959
1	21	-0.166141081	-0.17639373	-0.155888432	-0.155888432	-0.17639373
1	22	-0.18183997	-0.191517945	-0.172161994	-0.172161994	-0.191517945
1	23	-0.187341702	-0.196796778	-0.177886627	-0.177886627	-0.196796778
1	24	-0.189200714	-0.198794002	-0.179607427	-0.179607427	-0.198794002
1	25	-0.197061716	-0.20701173	-0.187111701	-0.187111701	-0.20701173
1	26	-0.203638887	-0.213958447	-0.193319328	-0.193319328	-0.213958447
1	27	-0.209934074	-0.220527058	-0.199341091	-0.199341091	-0.220527058
1	28	-0.212701419	-0.223437706	-0.201965133	-0.201965133	-0.223437706
1	29	-0.216905057	-0.227635961	-0.206174153	-0.206174153	-0.227635961
1	30	-0.218805886	-0.229390943	-0.208220828	-0.208220828	-0.229390943
1	31	-0.225517507	-0.2358695	-0.215165515	-0.215165515	-0.2358695
1	32	-0.225925512	-0.235964747	-0.215886277	-0.215886277	-0.235964747
1	33	-0.237855039	-0.24762484	-0.228085239	-0.228085239	-0.24762484
1	34	-0.237369705	-0.246824688	-0.227914722	-0.227914722	-0.246824688
1	35	-0.245797757	-0.255072798	-0.236522717	-0.236522717	-0.255072798
1	36	-0.245184914	-0.254346027	-0.236023802	-0.236023802	-0.254346027
1	37	-0.250476595	-0.259677146	-0.241276044	-0.241276044	-0.259677146
1	38	-0.255761502	-0.265150343	-0.246372662	-0.246372662	-0.265150343
1	39	-0.261460942	-0.27116923	-0.251752653	-0.251752653	-0.27116923
1	40	-0.264641248	-0.274771222	-0.254511273	-0.254511273	-0.274771222
1	41	-0.257221729	-0.267841131	-0.246602328	-0.246602328	-0.267841131
1	42	-0.268961099	-0.280226882	-0.257695316	-0.257695316	-0.280226882
1	43	-0.270087867	-0.282019741	-0.258155993	-0.258155993	-0.282019741
1	44	-0.275845046	-0.288542766	-0.263147326	-0.263147326	-0.288542766
1	45	-0.281375433	-0.294870613	-0.267880253	-0.267880253	-0.294870613
1	46	-0.280130463	-0.294477154	-0.265783773	-0.265783773	-0.294477154
1	47	-0.295113279	-0.310361048	-0.279865511	-0.279865511	-0.310361048
1	48	-0.290121663	-0.306262501	-0.273980825	-0.273980825	-0.306262501
1	49	-0.283395531	-0.300447346	-0.266343716	-0.266343716	-0.300447346
2	0	0.0112900175	0.0024015744	0.0201784606			0.0201784606	0.0024015744
2	1	-0.001964169	-0.010117565	0.0061892269			0.0061892269	-0.010117565
2	2	-0.022533872	-0.030322307	-0.014745437			-0.014745437	-0.030322307
2	3	-0.035298982	-0.042994835	-0.02760313			-0.02760313	-0.042994835
2	4	-0.055151614	-0.063105978	-0.047197249			-0.047197249	-0.063105978
2	5	-0.066120352	-0.074425222	-0.057815482			-0.057815482	-0.074425222
2	6	-0.080100373	-0.088838958	-0.071361787			-0.071361787	-0.088838958
2	7	-0.092883488	-0.102028494	-0.083738482			-0.083738482	-0.102028494
2	8	-0.107507578	-0.116931951	-0.098083205			-0.098083205	-0.116931951
2	9	-0.118872259	-0.128406841	-0.109337678			-0.109337678	-0.128406841
2	10	-0.123938502	-0.133373874	-0.114503129			-0.114503129	-0.133373874
2	11	-0.131070807	-0.140230468	-0.121911146			-0.121911146	-0.140230468
2	12	-0.1362036	-0.145048968	-0.127358232			-0.127358232	-0.145048968
2	13	-0.141293647	-0.149959449	-0.132627845			-0.132627845	-0.149959449
2	14	-0.140462219	-0.149280114	-0.131644324			-0.131644324	-0.149280114
2	15	-0.144411848	-0.153881846	-0.134941851			-0.134941851	-0.153881846
2	16	-0.142653639	-0.152950648	-0.132356629			-0.132356629	-0.152950648
2	17	-0.143652586	-0.154719349	-0.132585823			-0.132585823	-0.154719349
2	18	-0.145603549	-0.157064884	-0.134142214			-0.134142214	-0.157064884
2	19	-0.148904215	-0.160205427	-0.137603004			-0.137603004	-0.160205427
2	20	-0.160747558	-0.171508329	-0.149986788			-0.149986788	-0.171508329
2	21	-0.159228317	-0.169243485	-0.149213148			-0.149213148	-0.169243485
2	22	-0.164024118	-0.173439021	-0.154609216			-0.154609216	-0.173439021
2	23	-0.177162788	-0.186450243	-0.167875332			-0.167875332	-0.186450243
2	24	-0.178127021	-0.187524813	-0.168729229			-0.168729229	-0.187524813
2	25	-0.183055284	-0.192826481	-0.173284087			-0.173284087	-0.192826481
2	26	-0.188321166	-0.198454066	-0.178188265			-0.178188265	-0.198454066
2	27	-0.188776329	-0.199166592	-0.178386065			-0.178386065	-0.199166592
2	28	-0.197480777	-0.208020994	-0.18694056			-0.18694056	-0.208020994
2	29	-0.201348655	-0.211888329	-0.190808981			-0.190808981	-0.211888329
2	30	-0.204551334	-0.214966732	-0.194135935			-0.194135935	-0.214966732
2	31	-0.211850428	-0.222055913	-0.201644943			-0.201644943	-0.222055913
2	32	-0.212141127	-0.222051909	-0.202230344			-0.202230344	-0.222051909
2	33	-0.211406225	-0.220991882	-0.201820567			-0.201820567	-0.220991882
2	34	-0.223182187	-0.232573326	-0.213791047			-0.213791047	-0.232573326
2	35	-0.223515168	-0.232710811	-0.214319526			-0.214319526	-0.232710811
2	36	-0.227288778	-0.236412296	-0.218165259			-0.218165259	-0.236412296
2	37	-0.23151731	-0.240713743	-0.222320877			-0.222320877	-0.240713743
2	38	-0.227417176	-0.236782611	-0.218051742			-0.218051742	-0.236782611
2	39	-0.233641032	-0.243343759	-0.223938305			-0.223938305	-0.243343759
2	40	-0.233790684	-0.243929016	-0.223652353			-0.223652353	-0.243929016
2	41	-0.244031485	-0.254731	-0.233331971			-0.233331971	-0.254731
2	42	-0.239763892	-0.251053426	-0.228474359			-0.228474359	-0.251053426
2	43	-0.239801309	-0.251769269	-0.227833349			-0.227833349	-0.251769269
2	44	-0.250958547	-0.26371651	-0.238200584			-0.238200584	-0.26371651
2	45	-0.257275885	-0.270851317	-0.243700453			-0.243700453	-0.270851317
2	46	-0.249280256	-0.263635882	-0.23492463			-0.23492463	-0.263635882
2	47	-0.254194204	-0.269441402	-0.238947006			-0.238947006	-0.269441402
2	48	-0.256571241	-0.272735661	-0.240406821			-0.240406821	-0.272735661
2	49	-0.271282645	-0.288366797	-0.254198492			-0.254198492	-0.288366797
3	0	0.0122085206	-0.003634302	0.0280513433					0.0280513433	-0.003634302
3	1	-0.000373309	-0.014299369	0.0135527519					0.0135527519	-0.014299369
3	2	-0.030635094	-0.043543613	-0.017726574					-0.017726574	-0.043543613
3	3	-0.039077896	-0.051769731	-0.026386061					-0.026386061	-0.051769731
3	4	-0.054115209	-0.067242729	-0.040987689					-0.040987689	-0.067242729
3	5	-0.079282199	-0.093543407	-0.065020991					-0.065020991	-0.093543407
3	6	-0.083115093	-0.098471666	-0.06775852					-0.06775852	-0.098471666
3	7	-0.100975361	-0.117366754	-0.084583968					-0.084583968	-0.117366754
3	8	-0.119438751	-0.136539126	-0.102338375					-0.102338375	-0.136539126
3	9	-0.130644761	-0.148037066	-0.113252455					-0.113252455	-0.148037066
3	10	-0.129520965	-0.146649246	-0.112392683					-0.112392683	-0.146649246
3	11	-0.135957365	-0.152486599	-0.119428131					-0.119428131	-0.152486599
3	12	-0.140960545	-0.156716261	-0.125204829					-0.125204829	-0.156716261
3	13	-0.138716317	-0.154029542	-0.123403093					-0.123403093	-0.154029542
3	14	-0.143225368	-0.159204093	-0.127246643					-0.127246643	-0.159204093
3	15	-0.143954133	-0.161617695	-0.12629057					-0.12629057	-0.161617695
3	16	-0.16042842	-0.180290389	-0.14056645					-0.14056645	-0.180290389
3	17	-0.149965767	-0.171696399	-0.128235134					-0.128235134	-0.171696399
3	18	-0.161703105	-0.184342156	-0.139064055					-0.139064055	-0.184342156
3	19	-0.159017438	-0.181260942	-0.136773935					-0.136773935	-0.181260942
3	20	-0.154477177	-0.175330354	-0.133624					-0.133624	-0.175330354
3	21	-0.166483274	-0.185622635	-0.147343913					-0.147343913	-0.185622635
3	22	-0.176731121	-0.194606319	-0.158855923					-0.158855923	-0.194606319
3	23	-0.166046736	-0.183569373	-0.148524099					-0.148524099	-0.183569373
3	24	-0.183431353	-0.201532708	-0.165329997					-0.165329997	-0.201532708
3	25	-0.185240434	-0.204333969	-0.166146899					-0.166146899	-0.204333969
3	26	-0.187913212	-0.207907773	-0.16791865					-0.16791865	-0.207907773
3	27	-0.195163034	-0.215883278	-0.174442789					-0.174442789	-0.215883278
3	28	-0.193500683	-0.214534559	-0.172466806					-0.172466806	-0.214534559
3	29	-0.192786029	-0.213814947	-0.171757111					-0.171757111	-0.213814947
3	30	-0.203989739	-0.224714147	-0.18326533					-0.18326533	-0.224714147
3	31	-0.207196454	-0.227305232	-0.187087676					-0.187087676	-0.227305232
3	32	-0.214209823	-0.233547955	-0.194871691					-0.194871691	-0.233547955
3	33	-0.221262066	-0.239861463	-0.202662668					-0.202662668	-0.239861463
3	34	-0.229365197	-0.247201788	-0.211528606					-0.211528606	-0.247201788
3	35	-0.222084203	-0.239570896	-0.204597509					-0.204597509	-0.239570896
3	36	-0.227045461	-0.244329479	-0.209761443					-0.209761443	-0.244329479
3	37	-0.22390081	-0.241364014	-0.206437605					-0.206437605	-0.241364014
3	38	-0.231824832	-0.249906743	-0.213742921					-0.213742921	-0.249906743
3	39	-0.241548073	-0.260493098	-0.222603049					-0.222603049	-0.260493098
3	40	-0.243127701	-0.263269692	-0.22298571					-0.22298571	-0.263269692
3	41	-0.234336835	-0.255812127	-0.212861543					-0.212861543	-0.255812127
3	42	-0.243958218	-0.267021134	-0.220895302					-0.220895302	-0.267021134
3	43	-0.272841404	-0.297653523	-0.248029284					-0.248029284	-0.297653523
3	44	-0.265832567	-0.292540498	-0.239124636					-0.239124636	-0.292540498
3	45	-0.258130209	-0.286804	-0.229456418					-0.229456418	-0.286804
3	46	-0.262264184	-0.292971731	-0.231556636					-0.231556636	-0.292971731
3	47	-0.267666631	-0.300534872	-0.234798391					-0.234798391	-0.300534872
3	48	-0.259483658	-0.29452137	-0.224445945					-0.224445945	-0.29452137
3	49	-0.272401208	-0.309650051	-0.235152365					-0.235152365	-0.309650051
4	0	0.0049511124	-0.008089452	0.0179916772							0.0179916772	-0.008089452
4	1	-0.010457342	-0.022018941	0.0011042558							0.0011042558	-0.022018941
4	2	-0.028708749	-0.039379215	-0.018038283							-0.018038283	-0.039379215
4	3	-0.048062079	-0.058566651	-0.037557506							-0.037557506	-0.058566651
4	4	-0.063481266	-0.074337258	-0.052625275							-0.052625275	-0.074337258
4	5	-0.077798141	-0.089365433	-0.066230848							-0.066230848	-0.089365433
4	6	-0.09588219	-0.108305418	-0.083458961							-0.083458961	-0.108305418
4	7	-0.111255742	-0.124426856	-0.098084627							-0.098084627	-0.124426856
4	8	-0.122639997	-0.136336535	-0.108943459							-0.108943459	-0.136336535
4	9	-0.135748716	-0.14965085	-0.121846583							-0.121846583	-0.14965085
4	10	-0.142471385	-0.156198909	-0.128743861							-0.128743861	-0.156198909
4	11	-0.153722632	-0.167005077	-0.140440187							-0.140440187	-0.167005077
4	12	-0.150074663	-0.162718844	-0.137430483							-0.137430483	-0.162718844
4	13	-0.157213148	-0.169578389	-0.144847907							-0.144847907	-0.169578389
4	14	-0.165406252	-0.178294316	-0.152518189							-0.152518189	-0.178294316
4	15	-0.159290483	-0.173410072	-0.145170894							-0.145170894	-0.173410072
4	16	-0.165493333	-0.181331402	-0.149655263							-0.149655263	-0.181331402
4	17	-0.156860717	-0.174123332	-0.139598103							-0.139598103	-0.174123332
4	18	-0.161001484	-0.179016013	-0.142986956							-0.142986956	-0.179016013
4	19	-0.160738388	-0.178428008	-0.143048767							-0.143048767	-0.178428008
4	20	-0.169556331	-0.186253335	-0.152859327							-0.152859327	-0.186253335
4	21	-0.163956169	-0.179374674	-0.148537665							-0.148537665	-0.179374674
4	22	-0.17284003	-0.18742766	-0.158252401							-0.158252401	-0.18742766
4	23	-0.179261225	-0.193753612	-0.164768837							-0.164768837	-0.193753612
4	24	-0.194502509	-0.209628216	-0.179376801							-0.179376801	-0.209628216
4	25	-0.186720693	-0.202609893	-0.170831494							-0.170831494	-0.202609893
4	26	-0.198683559	-0.215374125	-0.181992993							-0.181992993	-0.215374125
4	27	-0.207664737	-0.224957704	-0.19037177							-0.19037177	-0.224957704
4	28	-0.20160424	-0.219071275	-0.184137205							-0.184137205	-0.219071275
4	29	-0.207697937	-0.225072859	-0.190323014							-0.190323014	-0.225072859
4	30	-0.2197342	-0.236960916	-0.202507485							-0.202507485	-0.236960916
4	31	-0.208994681	-0.225568396	-0.192420967							-0.192420967	-0.225568396
4	32	-0.214279209	-0.23038279	-0.198175629							-0.198175629	-0.23038279
4	33	-0.219958704	-0.235426943	-0.204490464							-0.204490464	-0.235426943
4	34	-0.223756231	-0.238763627	-0.208748836							-0.208748836	-0.238763627
4	35	-0.222352194	-0.236984427	-0.207719961							-0.207719961	-0.236984427
4	36	-0.235826653	-0.25051815	-0.221135155							-0.221135155	-0.25051815
4	37	-0.22722744	-0.24210923	-0.21234565							-0.21234565	-0.24210923
4	38	-0.247948096	-0.263352027	-0.232544166							-0.232544166	-0.263352027
4	39	-0.254445176	-0.270674504	-0.238215848							-0.238215848	-0.270674504
4	40	-0.23610737	-0.253396973	-0.218817767							-0.218817767	-0.253396973
4	41	-0.244575535	-0.263029841	-0.226121228							-0.226121228	-0.263029841
4	42	-0.228489946	-0.248323688	-0.208656204							-0.208656204	-0.248323688
4	43	-0.245199356	-0.266477812	-0.2239209							-0.2239209	-0.266477812
4	44	-0.256239814	-0.279150397	-0.233329231							-0.233329231	-0.279150397
4	45	-0.259149699	-0.283750258	-0.234549139							-0.234549139	-0.283750258
4	46	-0.26949969	-0.295899856	-0.243099525							-0.243099525	-0.295899856
4	47	-0.268384233	-0.296511789	-0.240256678							-0.240256678	-0.296511789
4	48	-0.27677846	-0.306770308	-0.246786612							-0.246786612	-0.306770308
4	49	-0.270997197	-0.302794465	-0.23919993							-0.23919993	-0.302794465
5	0	0.0030790647	-0.017528501	0.0236866303									0.0236866303	-0.017528501
5	1	-0.017326683	-0.035308016	0.0006546495									0.0006546495	-0.035308016
5	2	-0.024364884	-0.040798566	-0.007931201									-0.007931201	-0.040798566
5	3	-0.047519368	-0.063657311	-0.031381425									-0.031381425	-0.063657311
5	4	-0.082859479	-0.099812098	-0.06590686									-0.06590686	-0.099812098
5	5	-0.086438158	-0.104752383	-0.068123934									-0.068123934	-0.104752383
5	6	-0.112030331	-0.131871401	-0.092189261									-0.092189261	-0.131871401
5	7	-0.13640388	-0.157641081	-0.115166679									-0.115166679	-0.157641081
5	8	-0.141870401	-0.163979839	-0.119760963									-0.119760963	-0.163979839
5	9	-0.149418664	-0.171823256	-0.127014073									-0.127014073	-0.171823256
5	10	-0.175231547	-0.197360779	-0.153102315									-0.153102315	-0.197360779
5	11	-0.171832036	-0.193064148	-0.150599925									-0.150599925	-0.193064148
5	12	-0.186124462	-0.206251622	-0.165997301									-0.165997301	-0.206251622
5	13	-0.191706731	-0.211421809	-0.171991653									-0.171991653	-0.211421809
5	14	-0.187416938	-0.208105562	-0.166728313									-0.166728313	-0.208105562
5	15	-0.173223955	-0.196379492	-0.150068418									-0.150068418	-0.196379492
5	16	-0.197312681	-0.223647814	-0.170977548									-0.170977548	-0.223647814
5	17	-0.195971119	-0.224969446	-0.166972792									-0.166972792	-0.224969446
5	18	-0.19600398	-0.226282343	-0.165725617									-0.165725617	-0.226282343
5	19	-0.181744305	-0.211393395	-0.152095214									-0.152095214	-0.211393395
5	20	-0.207692015	-0.235459385	-0.179924645									-0.179924645	-0.235459385
5	21	-0.199635969	-0.22536859	-0.173903348									-0.173903348	-0.22536859
5	22	-0.206951013	-0.231352009	-0.182550018									-0.182550018	-0.231352009
5	23	-0.217674743	-0.242110244	-0.193239242									-0.193239242	-0.242110244
5	24	-0.207010703	-0.232726631	-0.181294775									-0.181294775	-0.232726631
5	25	-0.214593436	-0.241950754	-0.187236117									-0.187236117	-0.241950754
5	26	-0.208651075	-0.237614325	-0.179687824									-0.179687824	-0.237614325
5	27	-0.208434824	-0.238404014	-0.178465633									-0.178465633	-0.238404014
5	28	-0.20043915	-0.230879924	-0.169998377									-0.169998377	-0.230879924
5	29	-0.210168742	-0.24051531	-0.179822173									-0.179822173	-0.24051531
5	30	-0.232125677	-0.261919274	-0.202332079									-0.202332079	-0.261919274
5	31	-0.202364382	-0.231206575	-0.17352219									-0.17352219	-0.231206575
5	32	-0.228520455	-0.256308728	-0.200732183									-0.200732183	-0.256308728
5	33	-0.213928956	-0.240638259	-0.187219653									-0.187219653	-0.240638259
5	34	-0.218193453	-0.243918619	-0.192468287									-0.192468287	-0.243918619
5	35	-0.233396673	-0.258597092	-0.208196253									-0.208196253	-0.258597092
5	36	-0.211844844	-0.237091088	-0.1865986									-0.1865986	-0.237091088
5	37	-0.238786809	-0.264630744	-0.212942874									-0.212942874	-0.264630744
5	38	-0.264724296	-0.29171141	-0.237737183									-0.237737183	-0.29171141
5	39	-0.248739943	-0.277382443	-0.220097442									-0.220097442	-0.277382443
5	40	-0.2402639	-0.270873003	-0.209654798									-0.209654798	-0.270873003
5	41	-0.244693394	-0.277693939	-0.211692848									-0.211692848	-0.277693939
5	42	-0.260836814	-0.296413354	-0.225260274									-0.225260274	-0.296413354
5	43	-0.237641621	-0.276104327	-0.199178916									-0.199178916	-0.276104327
5	44	-0.2589144	-0.30038302	-0.21744578									-0.21744578	-0.30038302
5	45	-0.25978079	-0.304333545	-0.215228035									-0.215228035	-0.304333545
5	46	-0.264562019	-0.31240591	-0.216718129									-0.216718129	-0.31240591
5	47	-0.280404176	-0.331569511	-0.229238841									-0.229238841	-0.331569511
5	48	-0.280881701	-0.335485953	-0.226277448									-0.226277448	-0.335485953
5	49	-0.268357857	-0.3264129	-0.210302813									-0.210302813	-0.3264129
